# Supplementary material for: Phage-Selected Clickable Gln-Donor Peptide for Lys-Selective Fab Labeling Using Engineered Microbial Transglutaminase
Source: Antibodies (Basel). 2026 Jun 26;15(4):56. doi: 10.3390/antib15040056 (PMC13398322; doi:10.3390/antib15040056)
Supplement: Supplementary file 1 [file antibodies-15-00056-s001.zip]

Archive with 1 entries (1 files):
- antibodies-4318767-supplementary.pdf
